# Supplementary material for: Assessing the Effects of Trimethoprim on the Life History Traits of Anopheles stephensi
Source: Genes (Basel). 2026 Apr 25;17(5):507. doi: 10.3390/genes17050507 (PMC13205967; doi:10.3390/genes17050507)
Supplement: Supplementary file 1 [file genes-17-00507-s001.zip]

Archive with 1 entries (1 files):
- genes-4196390-supplementary.pdf
